# Supplementary material for: Construction and validation of a prognostic model for esophageal cancer based on prognostic-related RNA-binding protein
Source: Medicine (Baltimore). 2024 Sep 13;103(37):e39639. doi: 10.1097/MD.0000000000039639 (PMC11404941; doi:10.1097/MD.0000000000039639)
Supplement: Supplementary file 2 [file medi-103-e39639-s002.xls]

## Sheet: BP
ID	Description	GeneRatio	BgRatio	pvalue	p.adjust	qvalue	geneID	Count
GO:0006417	regulation of translation	21/96	450/18866	8.03453e-15	1.13769e-11	9.4892e-12	BOLL/CELF4/CIRBP/CPEB1/CPEB3/CTIF/EIF4A3/EIF4E3/IGF2BP2/IGF2BP3/LIN28A/NANOS2/NSUN5/PAIP2B/PIWIL1/PUS7/RBM20/SECISBP2L/TCOF1/YBX2/ZC3H12A	21
GO:0090502	RNA phosphodiester bond hydrolysis, endonucleolytic	12/96	87/18866	1.92251e-14	1.36114e-11	1.13529e-11	BOP1/ENDOU/ERN1/EXO1/PIWIL1/POP7/RNASE1/RNASE2/RNASE4/RNASEH2A/ZC3H12A/ZC3H12B	12
GO:0090501	RNA phosphodiester bond hydrolysis	14/96	165/18866	1.12866e-13	5.32726e-11	4.44334e-11	AZGP1/BOP1/ENDOU/ERN1/EXO1/PIWIL1/POP7/RNASE1/RNASE10/RNASE2/RNASE4/RNASEH2A/ZC3H12A/ZC3H12B	14
GO:0008380	RNA splicing	19/96	487/18866	4.2274e-12	1.4965e-09	1.2482e-09	ALYREF/CELF2/CELF4/CELF5/CIRBP/DDX39A/EIF4A3/ERN1/KHDRBS2/NOVA1/RBFOX3/RBM20/SNRPB/SNRPD1/SNRPF/SNRPG/SNRPN/SRRM4/TTF2	19
GO:1903311	regulation of mRNA metabolic process	16/96	344/18866	1.86448e-11	5.2802e-09	4.40409e-09	BOLL/CELF2/CELF4/CELF5/CIRBP/CPEB1/CPEB3/IGF2BP2/IGF2BP3/KHDRBS2/MYEF2/NANOS2/NOVA1/RBFOX3/SRRM4/ZC3H12A	16
GO:0006401	RNA catabolic process	17/96	415/18866	3.03489e-11	7.16233e-09	5.97393e-09	BOLL/CIRBP/CPEB3/CTIF/DKC1/EIF4A3/ERN1/IGF2BP2/IGF2BP3/LIN28A/MYEF2/NANOS2/OAS2/RNASE2/RNASEH2A/SIDT2/ZC3H12A	17
GO:0044728	DNA methylation or demethylation	10/96	98/18866	6.97794e-11	1.41154e-08	1.17733e-08	APOBEC2/APOBEC3F/APOBEC3G/BRCA1/DNMT1/DNMT3B/EZH2/MAEL/MOV10L1/TDRD5	10
GO:0000377	RNA splicing, via transesterification reactions with bulged adenosine as nucleophile	16/96	390/18866	1.20254e-10	1.89199e-08	1.57807e-08	ALYREF/CELF2/CELF4/CELF5/CIRBP/DDX39A/EIF4A3/KHDRBS2/NOVA1/RBFOX3/SNRPB/SNRPD1/SNRPF/SNRPG/SNRPN/SRRM4	16
GO:0000398	mRNA splicing, via spliceosome	16/96	390/18866	1.20254e-10	1.89199e-08	1.57807e-08	ALYREF/CELF2/CELF4/CELF5/CIRBP/DDX39A/EIF4A3/KHDRBS2/NOVA1/RBFOX3/SNRPB/SNRPD1/SNRPF/SNRPG/SNRPN/SRRM4	16
GO:0000375	RNA splicing, via transesterification reactions	16/96	393/18866	1.3462e-10	1.90622e-08	1.58993e-08	ALYREF/CELF2/CELF4/CELF5/CIRBP/DDX39A/EIF4A3/KHDRBS2/NOVA1/RBFOX3/SNRPB/SNRPD1/SNRPF/SNRPG/SNRPN/SRRM4	16
GO:0022613	ribonucleoprotein complex biogenesis	17/96	482/18866	3.09138e-10	3.97945e-08	3.31916e-08	BOP1/BRIX1/BYSL/CELF2/CELF4/CELF5/DCAF13/DKC1/EIF4A3/NPM3/NSUN5/POP7/RUVBL1/SNRPB/SNRPD1/SNRPF/SNRPG	17
GO:0006304	DNA modification	10/96	120/18866	5.27705e-10	6.22692e-08	5.19373e-08	APOBEC2/APOBEC3F/APOBEC3G/BRCA1/DNMT1/DNMT3B/EZH2/MAEL/MOV10L1/TDRD5	10
GO:0090305	nucleic acid phosphodiester bond hydrolysis	14/96	313/18866	6.31478e-10	6.87825e-08	5.73699e-08	AZGP1/BOP1/ENDOU/ERN1/EXO1/PIWIL1/POP7/RNASE1/RNASE10/RNASE2/RNASE4/RNASEH2A/ZC3H12A/ZC3H12B	14
GO:0017148	negative regulation of translation	12/96	220/18866	1.23676e-09	1.25089e-07	1.04334e-07	CELF4/CIRBP/CPEB1/CPEB3/EIF4A3/IGF2BP2/IGF2BP3/LIN28A/NANOS2/PAIP2B/PUS7/ZC3H12A	12
GO:0034249	negative regulation of cellular amide metabolic process	12/96	238/18866	3.01965e-09	2.85055e-07	2.37757e-07	CELF4/CIRBP/CPEB1/CPEB3/EIF4A3/IGF2BP2/IGF2BP3/LIN28A/NANOS2/PAIP2B/PUS7/ZC3H12A	12
GO:0034660	ncRNA metabolic process	16/96	493/18866	3.59343e-09	3.18019e-07	2.65252e-07	BOP1/BYSL/DCAF13/DKC1/EIF4A3/HENMT1/LIN28A/MAEL/MOV10L1/NPM3/NSUN5/PIWIL1/POP7/PUS7/TRIT1/ZC3H12A	16
GO:0050684	regulation of mRNA processing	10/96	152/18866	5.33556e-09	4.44421e-07	3.70681e-07	CELF2/CELF4/CELF5/CIRBP/CPEB1/CPEB3/KHDRBS2/NOVA1/RBFOX3/SRRM4	10
GO:0043484	regulation of RNA splicing	10/96	156/18866	6.85802e-09	5.39498e-07	4.49982e-07	CELF2/CELF4/CELF5/CIRBP/ERN1/KHDRBS2/NOVA1/RBFOX3/RBM20/SRRM4	10
GO:0009451	RNA modification	10/96	168/18866	1.39852e-08	1.04226e-06	8.69328e-07	ADARB1/APOBEC2/APOBEC3F/APOBEC3G/DKC1/HENMT1/NSUN5/PUS7/RBM47/TRIT1	10
GO:0045071	negative regulation of viral genome replication	7/96	61/18866	2.46699e-08	1.74663e-06	1.45682e-06	APOBEC3F/APOBEC3G/IFIT1/OAS1/OAS2/OAS3/ZC3H12A	7
GO:0045069	regulation of viral genome replication	8/96	100/18866	4.23602e-08	2.85629e-06	2.38236e-06	ADARB1/APOBEC3F/APOBEC3G/IFIT1/OAS1/OAS2/OAS3/ZC3H12A	8
GO:0016553	base conversion or substitution editing	5/96	21/18866	5.85852e-08	3.77076e-06	3.1451e-06	ADARB1/APOBEC2/APOBEC3F/APOBEC3G/RBM47	5
GO:0051607	defense response to virus	11/96	258/18866	7.99735e-08	4.92358e-06	4.10665e-06	ADARB1/APOBEC3F/APOBEC3G/IFIT1/IFIT2/IFIT3/OAS1/OAS2/OAS3/RNASE2/ZC3H12A	11
GO:0006305	DNA alkylation	7/96	74/18866	9.64384e-08	5.46227e-06	4.55595e-06	BRCA1/DNMT1/DNMT3B/EZH2/MAEL/MOV10L1/TDRD5	7
GO:0006306	DNA methylation	7/96	74/18866	9.64384e-08	5.46227e-06	4.55595e-06	BRCA1/DNMT1/DNMT3B/EZH2/MAEL/MOV10L1/TDRD5	7
GO:0048024	regulation of mRNA splicing, via spliceosome	8/96	113/18866	1.10362e-07	6.01048e-06	5.0132e-06	CELF2/CELF4/CELF5/CIRBP/KHDRBS2/NOVA1/RBFOX3/SRRM4	8
GO:0000381	regulation of alternative mRNA splicing, via spliceosome	7/96	76/18866	1.16192e-07	6.09364e-06	5.08257e-06	CELF2/CELF4/CELF5/KHDRBS2/NOVA1/RBFOX3/SRRM4	7
GO:0019079	viral genome replication	8/96	127/18866	2.72742e-07	1.33797e-05	1.11597e-05	ADARB1/APOBEC3F/APOBEC3G/IFIT1/OAS1/OAS2/OAS3/ZC3H12A	8
GO:1903901	negative regulation of viral life cycle	7/96	86/18866	2.74019e-07	1.33797e-05	1.11597e-05	APOBEC3F/APOBEC3G/IFIT1/OAS1/OAS2/OAS3/ZC3H12A	7
GO:0000380	alternative mRNA splicing, via spliceosome	7/96	87/18866	2.96767e-07	1.34292e-05	1.1201e-05	CELF2/CELF4/CELF5/KHDRBS2/NOVA1/RBFOX3/SRRM4	7
GO:0016554	cytidine to uridine editing	4/96	12/18866	3.02031e-07	1.34292e-05	1.1201e-05	APOBEC2/APOBEC3F/APOBEC3G/RBM47	4
GO:0022618	ribonucleoprotein complex assembly	10/96	233/18866	3.03485e-07	1.34292e-05	1.1201e-05	BOP1/BRIX1/CELF2/CELF4/CELF5/RUVBL1/SNRPB/SNRPD1/SNRPF/SNRPG	10
GO:0071826	ribonucleoprotein complex subunit organization	10/96	240/18866	3.98604e-07	1.71037e-05	1.42658e-05	BOP1/BRIX1/CELF2/CELF4/CELF5/RUVBL1/SNRPB/SNRPD1/SNRPF/SNRPG	10
GO:0048525	negative regulation of viral process	7/96	104/18866	1.00573e-06	4.18859e-05	3.4936e-05	APOBEC3F/APOBEC3G/IFIT1/OAS1/OAS2/OAS3/ZC3H12A	7
GO:0031123	RNA 3'-end processing	8/96	153/18866	1.12939e-06	4.56921e-05	3.81107e-05	ALYREF/CPEB1/CPEB3/DDX39A/DKC1/EIF4A3/LIN28A/PABPC1L	8
GO:1903900	regulation of viral life cycle	8/96	157/18866	1.37212e-06	5.397e-05	4.50151e-05	ADARB1/APOBEC3F/APOBEC3G/IFIT1/OAS1/OAS2/OAS3/ZC3H12A	8
GO:0009615	response to virus	11/96	349/18866	1.60869e-06	6.1565e-05	5.13499e-05	ADARB1/APOBEC3F/APOBEC3G/IFIT1/IFIT2/IFIT3/OAS1/OAS2/OAS3/RNASE2/ZC3H12A	11
GO:0034587	piRNA metabolic process	4/96	18/18866	1.82387e-06	6.79631e-05	5.66864e-05	HENMT1/MAEL/MOV10L1/PIWIL1	4
GO:0006403	RNA localization	9/96	236/18866	3.24548e-06	0.000116853	9.74644e-05	ALYREF/DDX39A/DKC1/EIF4A3/IGF2BP2/IGF2BP3/RUVBL1/SIDT2/XPOT	9
GO:0006402	mRNA catabolic process	11/96	376/18866	3.30093e-06	0.000116853	9.74644e-05	BOLL/CIRBP/CPEB3/CTIF/EIF4A3/ERN1/IGF2BP2/IGF2BP3/MYEF2/NANOS2/ZC3H12A	11
GO:1903313	positive regulation of mRNA metabolic process	6/96	82/18866	3.80099e-06	0.000131273	0.000109492	CELF4/CIRBP/CPEB1/CPEB3/NANOS2/ZC3H12A	6
GO:0043414	macromolecule methylation	10/96	318/18866	5.03517e-06	0.000169757	0.00014159	BRCA1/DNMT1/DNMT3B/EZH2/HENMT1/MAEL/MOV10L1/NSUN5/SNRPB/TDRD5	10
GO:0034470	ncRNA processing	11/96	400/18866	5.9524e-06	0.000194848	0.000162518	BOP1/BYSL/DCAF13/DKC1/EIF4A3/LIN28A/NPM3/NSUN5/POP7/PUS7/TRIT1	11
GO:0045727	positive regulation of translation	7/96	136/18866	6.0546e-06	0.000194848	0.000162518	BOLL/CIRBP/CPEB3/CTIF/EIF4A3/LIN28A/NSUN5	7
GO:0043487	regulation of RNA stability	8/96	195/18866	6.87877e-06	0.000216452	0.000180538	BOLL/CIRBP/CPEB3/DKC1/IGF2BP2/IGF2BP3/MYEF2/ZC3H12A	8
GO:0060337	type I interferon signaling pathway	6/96	95/18866	8.94628e-06	0.000269531	0.000224809	IFIT1/IFIT2/IFIT3/OAS1/OAS2/OAS3	6
GO:0071357	cellular response to type I interferon	6/96	95/18866	8.94628e-06	0.000269531	0.000224809	IFIT1/IFIT2/IFIT3/OAS1/OAS2/OAS3	6
GO:0061013	regulation of mRNA catabolic process	8/96	208/18866	1.10233e-05	0.000325187	0.000271231	BOLL/CIRBP/CPEB3/IGF2BP2/IGF2BP3/MYEF2/NANOS2/ZC3H12A	8
GO:0034340	response to type I interferon	6/96	99/18866	1.13475e-05	0.000327919	0.00027351	IFIT1/IFIT2/IFIT3/OAS1/OAS2/OAS3	6
GO:0031124	mRNA 3'-end processing	6/96	101/18866	1.27299e-05	0.00036051	0.000300693	ALYREF/CPEB1/CPEB3/DDX39A/EIF4A3/PABPC1L	6
GO:0050792	regulation of viral process	8/96	217/18866	1.49882e-05	0.000416142	0.000347094	ADARB1/APOBEC3F/APOBEC3G/IFIT1/OAS1/OAS2/OAS3/ZC3H12A	8
GO:0032259	methylation	10/96	371/18866	1.92528e-05	0.00052427	0.000437281	BRCA1/DNMT1/DNMT3B/EZH2/HENMT1/MAEL/MOV10L1/NSUN5/SNRPB/TDRD5	10
GO:0051573	negative regulation of histone H3-K9 methylation	3/96	11/18866	2.04538e-05	0.000543822	0.00045359	BRCA1/DNMT1/DNMT3B	3
GO:0006364	rRNA processing	8/96	227/18866	2.0739e-05	0.000543822	0.00045359	BOP1/BYSL/DCAF13/DKC1/EIF4A3/NPM3/NSUN5/POP7	8
GO:0050685	positive regulation of mRNA processing	4/96	33/18866	2.3004e-05	0.000583993	0.000487095	CELF4/CIRBP/CPEB1/CPEB3	4
GO:0034250	positive regulation of cellular amide metabolic process	7/96	167/18866	2.31007e-05	0.000583993	0.000487095	BOLL/CIRBP/CPEB3/CTIF/EIF4A3/LIN28A/NSUN5	7
GO:0043903	regulation of symbiotic process	8/96	231/18866	2.35082e-05	0.000583993	0.000487095	ADARB1/APOBEC3F/APOBEC3G/IFIT1/OAS1/OAS2/OAS3/ZC3H12A	8
GO:0006216	cytidine catabolic process	3/96	12/18866	2.71711e-05	0.000641238	0.000534841	APOBEC2/APOBEC3F/APOBEC3G	3
GO:0009972	cytidine deamination	3/96	12/18866	2.71711e-05	0.000641238	0.000534841	APOBEC2/APOBEC3F/APOBEC3G	3
GO:0046087	cytidine metabolic process	3/96	12/18866	2.71711e-05	0.000641238	0.000534841	APOBEC2/APOBEC3F/APOBEC3G	3
GO:0042254	ribosome biogenesis	9/96	310/18866	2.88211e-05	0.000656457	0.000547535	BOP1/BRIX1/BYSL/DCAF13/DKC1/EIF4A3/NPM3/NSUN5/POP7	9
GO:0016072	rRNA metabolic process	8/96	238/18866	2.91013e-05	0.000656457	0.000547535	BOP1/BYSL/DCAF13/DKC1/EIF4A3/NPM3/NSUN5/POP7	8
GO:0006369	termination of RNA polymerase II transcription	4/96	35/18866	2.92068e-05	0.000656457	0.000547535	SNRPB/SNRPF/SNRPG/TTF2	4
GO:0033120	positive regulation of RNA splicing	4/96	37/18866	3.65545e-05	0.000808768	0.000674575	CELF4/CIRBP/ERN1/RBM20	4
GO:0046131	pyrimidine ribonucleoside metabolic process	3/96	14/18866	4.46246e-05	0.0009574	0.000798545	APOBEC2/APOBEC3F/APOBEC3G	3
GO:0046133	pyrimidine ribonucleoside catabolic process	3/96	14/18866	4.46246e-05	0.0009574	0.000798545	APOBEC2/APOBEC3F/APOBEC3G	3
GO:0043488	regulation of mRNA stability	7/96	186/18866	4.60167e-05	0.000972532	0.000811167	BOLL/CIRBP/CPEB3/IGF2BP2/IGF2BP3/MYEF2/ZC3H12A	7
GO:0006414	translational elongation	6/96	135/18866	6.5683e-05	0.00136775	0.00114081	CPEB3/EIF4A3/MRPL14/MRPL21/MRPL47/SECISBP2L	6
GO:0050657	nucleic acid transport	7/96	200/18866	7.27784e-05	0.00145665	0.00121496	ALYREF/DDX39A/EIF4A3/IGF2BP2/IGF2BP3/SIDT2/XPOT	7
GO:0050658	RNA transport	7/96	200/18866	7.27784e-05	0.00145665	0.00121496	ALYREF/DDX39A/EIF4A3/IGF2BP2/IGF2BP3/SIDT2/XPOT	7
GO:0000245	spliceosomal complex assembly	5/96	85/18866	7.30382e-05	0.00145665	0.00121496	CELF2/CELF4/CELF5/SNRPD1/SNRPG	5
GO:0051236	establishment of RNA localization	7/96	203/18866	7.99076e-05	0.00154234	0.00128643	ALYREF/DDX39A/EIF4A3/IGF2BP2/IGF2BP3/SIDT2/XPOT	7
GO:0006913	nucleocytoplasmic transport	9/96	354/18866	8.04168e-05	0.00154234	0.00128643	ALYREF/DDX39A/EIF4A3/SNRPB/SNRPD1/SNRPF/SNRPG/XPOT/ZC3H12A	9
GO:0007281	germ cell development	8/96	275/18866	8.06025e-05	0.00154234	0.00128643	CELF4/LIN28A/MOV10L1/NANOS2/PABPC1L/PIWIL1/TDRD5/YBX2	8
GO:0051169	nuclear transport	9/96	357/18866	8.57605e-05	0.00161916	0.0013505	ALYREF/DDX39A/EIF4A3/SNRPB/SNRPD1/SNRPF/SNRPG/XPOT/ZC3H12A	9
GO:0051571	positive regulation of histone H3-K4 methylation	3/96	18/18866	9.85699e-05	0.00183651	0.00153179	BRCA1/DNMT1/DNMT3B	3
GO:0022412	cellular process involved in reproduction in multicellular organism	9/96	375/18866	0.0001245	0.0022895	0.00190962	CELF4/LIN28A/MAEL/MOV10L1/NANOS2/PABPC1L/PIWIL1/TDRD5/YBX2	9
GO:0043046	DNA methylation involved in gamete generation	3/96	20/18866	0.000136695	0.00248153	0.00206979	MAEL/MOV10L1/TDRD5	3
GO:0031061	negative regulation of histone methylation	3/96	21/18866	0.000158889	0.00282919	0.00235976	BRCA1/DNMT1/DNMT3B	3
GO:0000387	spliceosomal snRNP assembly	4/96	54/18866	0.000163837	0.00282919	0.00235976	SNRPB/SNRPD1/SNRPF/SNRPG	4
GO:0031050	dsRNA processing	4/96	54/18866	0.000163837	0.00282919	0.00235976	HENMT1/LIN28A/TERT/ZC3H12A	4
GO:0070918	production of small RNA involved in gene silencing by RNA	4/96	54/18866	0.000163837	0.00282919	0.00235976	HENMT1/LIN28A/TERT/ZC3H12A	4
GO:0032069	regulation of nuclease activity	3/96	22/18866	0.0001833	0.00308991	0.00257722	OAS1/OAS2/OAS3	3
GO:0042454	ribonucleoside catabolic process	3/96	22/18866	0.0001833	0.00308991	0.00257722	APOBEC2/APOBEC3F/APOBEC3G	3
GO:0046135	pyrimidine nucleoside catabolic process	3/96	23/18866	0.000210018	0.00341822	0.00285106	APOBEC2/APOBEC3F/APOBEC3G	3
GO:0051151	negative regulation of smooth muscle cell differentiation	3/96	23/18866	0.000210018	0.00341822	0.00285106	DNMT1/PDCD4/RBPMS2	3
GO:0051570	regulation of histone H3-K9 methylation	3/96	23/18866	0.000210018	0.00341822	0.00285106	BRCA1/DNMT1/DNMT3B	3
GO:0010528	regulation of transposition	3/96	24/18866	0.000239137	0.00376242	0.00313815	APOBEC3F/APOBEC3G/PIWIL1	3
GO:0010529	negative regulation of transposition	3/96	24/18866	0.000239137	0.00376242	0.00313815	APOBEC3F/APOBEC3G/PIWIL1	3
GO:0016556	mRNA modification	3/96	24/18866	0.000239137	0.00376242	0.00313815	APOBEC2/DKC1/PUS7	3
GO:0008334	histone mRNA metabolic process	3/96	25/18866	0.000270746	0.00416713	0.00347571	SNRPB/SNRPF/SNRPG	3
GO:0070920	regulation of production of small RNA involved in gene silencing by RNA	3/96	25/18866	0.000270746	0.00416713	0.00347571	LIN28A/TERT/ZC3H12A	3
GO:0019058	viral life cycle	8/96	341/18866	0.000349701	0.00532447	0.00444102	ADARB1/APOBEC3F/APOBEC3G/IFIT1/OAS1/OAS2/OAS3/ZC3H12A	8
GO:0015931	nucleobase-containing compound transport	7/96	261/18866	0.000374243	0.00563754	0.00470214	ALYREF/DDX39A/EIF4A3/IGF2BP2/IGF2BP3/SIDT2/XPOT	7
GO:0080111	DNA demethylation	3/96	28/18866	0.000381394	0.00568479	0.00474155	APOBEC2/APOBEC3F/APOBEC3G	3
GO:0051148	negative regulation of muscle cell differentiation	4/96	68/18866	0.000399583	0.00589384	0.00491592	DNMT1/EZH2/PDCD4/RBPMS2	4
GO:0002230	positive regulation of defense response to virus by host	3/96	29/18866	0.000423837	0.00606215	0.0050563	APOBEC3F/APOBEC3G/ZC3H12A	3
GO:0032196	transposition	3/96	29/18866	0.000423837	0.00606215	0.0050563	APOBEC3F/APOBEC3G/PIWIL1	3
GO:0051569	regulation of histone H3-K4 methylation	3/96	29/18866	0.000423837	0.00606215	0.0050563	BRCA1/DNMT1/DNMT3B	3
GO:2000765	regulation of cytoplasmic translation	3/96	30/18866	0.000469198	0.00664384	0.00554147	CPEB1/CPEB3/LIN28A	3
GO:0009164	nucleoside catabolic process	3/96	32/18866	0.000569	0.00797727	0.00665365	APOBEC2/APOBEC3F/APOBEC3G	3
GO:0006353	DNA-templated transcription, termination	4/96	75/18866	0.0005804	0.00805732	0.00672043	SNRPB/SNRPF/SNRPG/TTF2	4
GO:0050688	regulation of defense response to virus	4/96	78/18866	0.000673274	0.00925588	0.00772012	APOBEC3F/APOBEC3G/IFIT1/ZC3H12A	4
GO:0035510	DNA dealkylation	3/96	34/18866	0.000681435	0.009278	0.00773856	APOBEC2/APOBEC3F/APOBEC3G	3
GO:0006213	pyrimidine nucleoside metabolic process	3/96	36/18866	0.000807113	0.0108845	0.00907851	APOBEC2/APOBEC3F/APOBEC3G	3
GO:0051567	histone H3-K9 methylation	3/96	38/18866	0.000946624	0.0126455	0.0105473	BRCA1/DNMT1/DNMT3B	3
GO:1904705	regulation of vascular associated smooth muscle cell proliferation	4/96	87/18866	0.00101465	0.0132733	0.011071	DNMT1/ERN1/PDCD4/TERT	4
GO:1990874	vascular associated smooth muscle cell proliferation	4/96	87/18866	0.00101465	0.0132733	0.011071	DNMT1/ERN1/PDCD4/TERT	4
GO:0072529	pyrimidine-containing compound catabolic process	3/96	39/18866	0.00102175	0.0132733	0.011071	APOBEC2/APOBEC3F/APOBEC3G	3
GO:0051028	mRNA transport	5/96	152/18866	0.00107802	0.0138771	0.0115746	ALYREF/DDX39A/EIF4A3/IGF2BP2/IGF2BP3	5
GO:0050691	regulation of defense response to virus by host	3/96	40/18866	0.00110054	0.0140393	0.0117098	APOBEC3F/APOBEC3G/ZC3H12A	3
GO:0010587	miRNA catabolic process	2/96	10/18866	0.00112286	0.0140705	0.0117359	LIN28A/ZC3H12A	2
GO:0070383	DNA cytosine deamination	2/96	10/18866	0.00112286	0.0140705	0.0117359	APOBEC3F/APOBEC3G	2
GO:0031062	positive regulation of histone methylation	3/96	41/18866	0.00118306	0.0146949	0.0122567	BRCA1/DNMT1/DNMT3B	3
GO:0048477	oogenesis	4/96	91/18866	0.0011996	0.0147708	0.01232	NANOS2/PABPC1L/TDRD5/YBX2	4
GO:1901658	glycosyl compound catabolic process	3/96	42/18866	0.00126939	0.0154954	0.0129243	APOBEC2/APOBEC3F/APOBEC3G	3
GO:0030422	production of siRNA involved in RNA interference	2/96	11/18866	0.00136784	0.0162761	0.0135755	HENMT1/TERT	2
GO:0031442	positive regulation of mRNA 3'-end processing	2/96	11/18866	0.00136784	0.0162761	0.0135755	CPEB1/CPEB3	2
GO:0035457	cellular response to interferon-alpha	2/96	11/18866	0.00136784	0.0162761	0.0135755	IFIT2/IFIT3	2
GO:0031057	negative regulation of histone modification	3/96	45/18866	0.00155186	0.0183119	0.0152735	BRCA1/DNMT1/DNMT3B	3
GO:0090394	negative regulation of excitatory postsynaptic potential	2/96	12/18866	0.00163597	0.0191449	0.0159683	CELF4/EIF4A3	2
GO:0006378	mRNA polyadenylation	3/96	47/18866	0.00176034	0.020102	0.0167666	CPEB1/CPEB3/PABPC1L	3
GO:0048599	oocyte development	3/96	47/18866	0.00176034	0.020102	0.0167666	PABPC1L/TDRD5/YBX2	3
GO:0051150	regulation of smooth muscle cell differentiation	3/96	47/18866	0.00176034	0.020102	0.0167666	DNMT1/PDCD4/RBPMS2	3
GO:0051170	import into nucleus	5/96	171/18866	0.00181466	0.0205564	0.0171456	SNRPB/SNRPD1/SNRPF/SNRPG/ZC3H12A	5
GO:0043631	RNA polyadenylation	3/96	48/18866	0.00187082	0.0207975	0.0173467	CPEB1/CPEB3/PABPC1L	3
GO:0002181	cytoplasmic translation	4/96	103/18866	0.00189454	0.0207975	0.0173467	CPEB1/CPEB3/LIN28A/RPL22L1	4
GO:0048661	positive regulation of smooth muscle cell proliferation	4/96	103/18866	0.00189454	0.0207975	0.0173467	DNMT1/ERN1/RBPMS2/TERT	4
GO:0051321	meiotic cell cycle	6/96	254/18866	0.00189505	0.0207975	0.0173467	BOLL/EXO1/MAEL/MOV10L1/NANOS2/PIWIL1	6
GO:0048660	regulation of smooth muscle cell proliferation	5/96	173/18866	0.00190937	0.0207975	0.0173467	DNMT1/ERN1/PDCD4/RBPMS2/TERT	5
GO:0034656	nucleobase-containing small molecule catabolic process	3/96	49/18866	0.00198553	0.0212993	0.0177653	APOBEC2/APOBEC3F/APOBEC3G	3
GO:0061647	histone H3-K9 modification	3/96	49/18866	0.00198553	0.0212993	0.0177653	BRCA1/DNMT1/DNMT3B	3
GO:0048659	smooth muscle cell proliferation	5/96	175/18866	0.00200766	0.0213748	0.0178282	DNMT1/ERN1/PDCD4/RBPMS2/TERT	5
GO:0061014	positive regulation of mRNA catabolic process	3/96	50/18866	0.00210453	0.0220742	0.0184116	CPEB3/NANOS2/ZC3H12A	3
GO:1904707	positive regulation of vascular associated smooth muscle cell proliferation	3/96	50/18866	0.00210453	0.0220742	0.0184116	DNMT1/ERN1/TERT	3
GO:0045006	DNA deamination	2/96	14/18866	0.00224075	0.0229921	0.0191772	APOBEC3F/APOBEC3G	2
GO:1902570	protein localization to nucleolus	2/96	14/18866	0.00224075	0.0229921	0.0191772	BYSL/TERT	2
GO:1905064	negative regulation of vascular associated smooth muscle cell differentiation	2/96	14/18866	0.00224075	0.0229921	0.0191772	DNMT1/PDCD4	2
GO:0009994	oocyte differentiation	3/96	52/18866	0.00235562	0.0239969	0.0200152	PABPC1L/TDRD5/YBX2	3
GO:0006479	protein methylation	5/96	184/18866	0.00249631	0.0250693	0.0209097	BRCA1/DNMT1/DNMT3B/EZH2/SNRPB	5
GO:0008213	protein alkylation	5/96	184/18866	0.00249631	0.0250693	0.0209097	BRCA1/DNMT1/DNMT3B/EZH2/SNRPB	5
GO:1904874	positive regulation of telomerase RNA localization to Cajal body	2/96	15/18866	0.00257693	0.0256968	0.0214331	DKC1/RUVBL1	2
GO:0006376	mRNA splice site selection	3/96	54/18866	0.00262453	0.0259883	0.0216763	CELF2/CELF4/CELF5	3
GO:0034968	histone lysine methylation	4/96	116/18866	0.00291816	0.0284687	0.0237451	BRCA1/DNMT1/DNMT3B/EZH2	4
GO:0042035	regulation of cytokine biosynthetic process	2/96	16/18866	0.00293533	0.0284687	0.0237451	IGF2BP2/IGF2BP3	2
GO:0045869	negative regulation of single stranded viral RNA replication via double stranded DNA intermediate	2/96	16/18866	0.00293533	0.0284687	0.0237451	APOBEC3F/APOBEC3G	2
GO:0051568	histone H3-K4 methylation	3/96	57/18866	0.00306218	0.0294969	0.0246027	BRCA1/DNMT1/DNMT3B	3
GO:0043489	RNA stabilization	3/96	58/18866	0.0032174	0.0306866	0.025595	BOLL/CIRBP/DKC1	3
GO:0060147	regulation of posttranscriptional gene silencing	4/96	120/18866	0.00329666	0.0306866	0.025595	LIN28A/MAEL/TERT/ZC3H12A	4
GO:0060966	regulation of gene silencing by RNA	4/96	120/18866	0.00329666	0.0306866	0.025595	LIN28A/MAEL/TERT/ZC3H12A	4
GO:0016246	RNA interference	2/96	17/18866	0.00331572	0.0306866	0.025595	HENMT1/TERT	2
GO:0061158	3'-UTR-mediated mRNA destabilization	2/96	17/18866	0.00331572	0.0306866	0.025595	CPEB3/ZC3H12A	2
GO:1900363	regulation of mRNA polyadenylation	2/96	17/18866	0.00331572	0.0306866	0.025595	CPEB1/CPEB3	2
GO:0001522	pseudouridine synthesis	2/96	18/18866	0.00371786	0.0335318	0.0279681	DKC1/PUS7	2
GO:0070200	establishment of protein localization to telomere	2/96	18/18866	0.00371786	0.0335318	0.0279681	DKC1/TERT	2
GO:1900153	positive regulation of nuclear-transcribed mRNA catabolic process, deadenylation-dependent decay	2/96	18/18866	0.00371786	0.0335318	0.0279681	CPEB3/NANOS2	2
GO:1904872	regulation of telomerase RNA localization to Cajal body	2/96	18/18866	0.00371786	0.0335318	0.0279681	DKC1/RUVBL1	2
GO:1900180	regulation of protein localization to nucleus	4/96	127/18866	0.00403721	0.0355419	0.0296447	BYSL/DKC1/TERT/ZC3H12A	4
GO:0045091	regulation of single stranded viral RNA replication via double stranded DNA intermediate	2/96	19/18866	0.00414154	0.0355419	0.0296447	APOBEC3F/APOBEC3G	2
GO:0090670	RNA localization to Cajal body	2/96	19/18866	0.00414154	0.0355419	0.0296447	DKC1/RUVBL1	2
GO:0090671	telomerase RNA localization to Cajal body	2/96	19/18866	0.00414154	0.0355419	0.0296447	DKC1/RUVBL1	2
GO:0090672	telomerase RNA localization	2/96	19/18866	0.00414154	0.0355419	0.0296447	DKC1/RUVBL1	2
GO:0090685	RNA localization to nucleus	2/96	19/18866	0.00414154	0.0355419	0.0296447	DKC1/RUVBL1	2
GO:1905288	vascular associated smooth muscle cell apoptotic process	2/96	19/18866	0.00414154	0.0355419	0.0296447	DNMT1/PDCD4	2
GO:1905459	regulation of vascular associated smooth muscle cell apoptotic process	2/96	19/18866	0.00414154	0.0355419	0.0296447	DNMT1/PDCD4	2
GO:1905268	negative regulation of chromatin organization	3/96	64/18866	0.00425003	0.0362532	0.030238	BRCA1/DNMT1/DNMT3B	3
GO:0040029	regulation of gene expression, epigenetic	5/96	209/18866	0.00430278	0.0364835	0.03043	BRCA1/DNMT1/DNMT3B/EZH2/PABPC1L	5
GO:0071426	ribonucleoprotein complex export from nucleus	4/96	130/18866	0.00438643	0.036785	0.0306816	ALYREF/DDX39A/EIF4A3/XPOT	4
GO:0000956	nuclear-transcribed mRNA catabolic process	5/96	210/18866	0.00439031	0.036785	0.0306816	CPEB3/CTIF/EIF4A3/NANOS2/ZC3H12A	5
GO:0071166	ribonucleoprotein complex localization	4/96	131/18866	0.00450722	0.0375405	0.0313117	ALYREF/DDX39A/EIF4A3/XPOT	4
GO:0039692	single stranded viral RNA replication via double stranded DNA intermediate	2/96	20/18866	0.00458652	0.0375405	0.0313117	APOBEC3F/APOBEC3G	2
GO:0042089	cytokine biosynthetic process	2/96	20/18866	0.00458652	0.0375405	0.0313117	IGF2BP2/IGF2BP3	2
GO:1900151	regulation of nuclear-transcribed mRNA catabolic process, deadenylation-dependent decay	2/96	20/18866	0.00458652	0.0375405	0.0313117	CPEB3/NANOS2	2
GO:0018022	peptidyl-lysine methylation	4/96	132/18866	0.00463023	0.0376805	0.0314284	BRCA1/DNMT1/DNMT3B/EZH2	4
GO:0031060	regulation of histone methylation	3/96	67/18866	0.00483335	0.0391087	0.0326197	BRCA1/DNMT1/DNMT3B	3
GO:1902369	negative regulation of RNA catabolic process	3/96	68/18866	0.00503799	0.0399691	0.0333373	BOLL/CIRBP/DKC1	3
GO:0006448	regulation of translational elongation	2/96	21/18866	0.00505259	0.0399691	0.0333373	CPEB3/EIF4A3	2
GO:0035455	response to interferon-alpha	2/96	21/18866	0.00505259	0.0399691	0.0333373	IFIT2/IFIT3	2
GO:0042107	cytokine metabolic process	2/96	21/18866	0.00505259	0.0399691	0.0333373	IGF2BP2/IGF2BP3	2
GO:0006338	chromatin remodeling	5/96	218/18866	0.00513683	0.0404097	0.0337048	DNMT1/NPM3/PABPC1L/PIWIL1/RUVBL1	5
GO:0071230	cellular response to amino acid stimulus	3/96	69/18866	0.00524778	0.0410545	0.0342426	CPEB1/CPEB3/DNMT1	3
GO:0006379	mRNA cleavage	2/96	22/18866	0.00553951	0.0430986	0.0359476	ERN1/RNASE4	2
GO:0060968	regulation of gene silencing	4/96	140/18866	0.00569661	0.0440787	0.036765	LIN28A/MAEL/TERT/ZC3H12A	4
GO:0009119	ribonucleoside metabolic process	3/96	72/18866	0.00590846	0.0450667	0.0375891	APOBEC2/APOBEC3F/APOBEC3G	3
GO:0070988	demethylation	3/96	72/18866	0.00590846	0.0450667	0.0375891	APOBEC2/APOBEC3F/APOBEC3G	3
GO:0007292	female gamete generation	4/96	142/18866	0.00598673	0.0450667	0.0375891	NANOS2/PABPC1L/TDRD5/YBX2	4
GO:0048026	positive regulation of mRNA splicing, via spliceosome	2/96	23/18866	0.00604708	0.0450667	0.0375891	CELF4/CIRBP	2
GO:0060149	negative regulation of posttranscriptional gene silencing	2/96	23/18866	0.00604708	0.0450667	0.0375891	TERT/ZC3H12A	2
GO:0060967	negative regulation of gene silencing by RNA	2/96	23/18866	0.00604708	0.0450667	0.0375891	TERT/ZC3H12A	2
GO:1903798	regulation of production of miRNAs involved in gene silencing by miRNA	2/96	23/18866	0.00604708	0.0450667	0.0375891	LIN28A/ZC3H12A	2
GO:0016571	histone methylation	4/96	143/18866	0.00613541	0.0452769	0.0377644	BRCA1/DNMT1/DNMT3B/EZH2	4
GO:0051145	smooth muscle cell differentiation	3/96	73/18866	0.00613923	0.0452769	0.0377644	DNMT1/PDCD4/RBPMS2	3
GO:0006405	RNA export from nucleus	4/96	144/18866	0.00628653	0.0461229	0.0384701	ALYREF/DDX39A/EIF4A3/XPOT	4
GO:0071229	cellular response to acid chemical	3/96	76/18866	0.00686363	0.0500974	0.0417851	CPEB1/CPEB3/DNMT1	3
GO:0006446	regulation of translational initiation	3/96	79/18866	0.00763677	0.0554547	0.0462535	BOLL/CTIF/PAIP2B	3
GO:1900182	positive regulation of protein localization to nucleus	3/96	80/18866	0.00790545	0.0571128	0.0476365	DKC1/TERT/ZC3H12A	3
GO:0033002	muscle cell proliferation	5/96	244/18866	0.00818247	0.0588141	0.0490554	DNMT1/ERN1/PDCD4/RBPMS2/TERT	5
GO:0070199	establishment of protein localization to chromosome	2/96	27/18866	0.00827945	0.0592106	0.0493862	DKC1/TERT	2
GO:0031440	regulation of mRNA 3'-end processing	2/96	28/18866	0.008887	0.0626069	0.052219	CPEB1/CPEB3	2
GO:0031645	negative regulation of nervous system process	2/96	28/18866	0.008887	0.0626069	0.052219	CELF4/EIF4A3	2
GO:1905063	regulation of vascular associated smooth muscle cell differentiation	2/96	28/18866	0.008887	0.0626069	0.052219	DNMT1/PDCD4	2
GO:0000723	telomere maintenance	4/96	161/18866	0.00924497	0.0647764	0.0540285	DKC1/EXO1/PRIM1/TERT	4
GO:0034502	protein localization to chromosome	3/96	85/18866	0.00933219	0.0647764	0.0540285	DKC1/EZH2/TERT	3
GO:0072527	pyrimidine-containing compound metabolic process	3/96	85/18866	0.00933219	0.0647764	0.0540285	APOBEC2/APOBEC3F/APOBEC3G	3
GO:0140053	mitochondrial gene expression	4/96	165/18866	0.0100528	0.0688253	0.0574056	MRPL14/MRPL21/MRPL47/TRIT1	4
GO:0000027	ribosomal large subunit assembly	2/96	30/18866	0.0101599	0.0688253	0.0574056	BOP1/BRIX1	2
GO:0010586	miRNA metabolic process	2/96	30/18866	0.0101599	0.0688253	0.0574056	LIN28A/ZC3H12A	2
GO:0070198	protein localization to chromosome, telomeric region	2/96	30/18866	0.0101599	0.0688253	0.0574056	DKC1/TERT	2
GO:1904837	beta-catenin-TCF complex assembly	2/96	30/18866	0.0101599	0.0688253	0.0574056	RUVBL1/TERT	2
GO:0070125	mitochondrial translational elongation	3/96	88/18866	0.0102558	0.0688253	0.0574056	MRPL14/MRPL21/MRPL47	3
GO:1903312	negative regulation of mRNA metabolic process	3/96	88/18866	0.0102558	0.0688253	0.0574056	BOLL/CELF4/CIRBP	3
GO:0070126	mitochondrial translational termination	3/96	89/18866	0.010575	0.0706329	0.0589133	MRPL14/MRPL21/MRPL47	3
GO:0060333	interferon-gamma-mediated signaling pathway	3/96	91/18866	0.0112306	0.07466	0.0622722	OAS1/OAS2/OAS3	3
GO:0061157	mRNA destabilization	2/96	32/18866	0.0115087	0.0761508	0.0635156	CPEB3/ZC3H12A	2
GO:0031058	positive regulation of histone modification	3/96	92/18866	0.0115671	0.0761814	0.0635411	BRCA1/DNMT1/DNMT3B	3
GO:0032200	telomere organization	4/96	174/18866	0.0120346	0.0788937	0.0658034	DKC1/EXO1/PRIM1/TERT	4
GO:0009303	rRNA transcription	2/96	33/18866	0.0122109	0.0796163	0.0664061	NPM3/TCOF1	2
GO:0010660	regulation of muscle cell apoptotic process	3/96	94/18866	0.0122573	0.0796163	0.0664061	DNMT1/PDCD4/ZC3H12A	3
GO:0006260	DNA replication	5/96	273/18866	0.0128536	0.0831081	0.0693185	ALYREF/BRCA1/EXO1/PRIM1/RNASEH2A	5
GO:0034390	smooth muscle cell apoptotic process	2/96	35/18866	0.0136703	0.0862661	0.0719526	DNMT1/PDCD4	2
GO:0034391	regulation of smooth muscle cell apoptotic process	2/96	35/18866	0.0136703	0.0862661	0.0719526	DNMT1/PDCD4	2
GO:0039694	viral RNA genome replication	2/96	35/18866	0.0136703	0.0862661	0.0719526	APOBEC3F/APOBEC3G	2
GO:0050779	RNA destabilization	2/96	35/18866	0.0136703	0.0862661	0.0719526	CPEB3/ZC3H12A	2
GO:1900016	negative regulation of cytokine production involved in inflammatory response	2/96	35/18866	0.0136703	0.0862661	0.0719526	PDCD4/ZC3H12A	2
GO:0010657	muscle cell apoptotic process	3/96	98/18866	0.0137075	0.0862661	0.0719526	DNMT1/PDCD4/ZC3H12A	3
GO:2001252	positive regulation of chromosome organization	4/96	182/18866	0.0139934	0.0876752	0.0731279	BRCA1/DKC1/DNMT1/DNMT3B	4
GO:0006611	protein export from nucleus	4/96	184/18866	0.0145128	0.0905292	0.0755083	ALYREF/DDX39A/EIF4A3/XPOT	4
GO:0051147	regulation of muscle cell differentiation	4/96	186/18866	0.0150443	0.0934333	0.0779305	DNMT1/EZH2/PDCD4/RBPMS2	4
GO:0045070	positive regulation of viral genome replication	2/96	37/18866	0.0152013	0.0935871	0.0780588	ADARB1/IFIT1	2
GO:0060969	negative regulation of gene silencing	2/96	37/18866	0.0152013	0.0935871	0.0780588	TERT/ZC3H12A	2
GO:0000462	maturation of SSU-rRNA from tricistronic rRNA transcript (SSU-rRNA, 5.8S rRNA, LSU-rRNA)	2/96	38/18866	0.0159932	0.0971763	0.0810525	BYSL/DCAF13	2
GO:0006298	mismatch repair	2/96	38/18866	0.0159932	0.0971763	0.0810525	EXO1/RNASEH2A	2
GO:0034661	ncRNA catabolic process	2/96	38/18866	0.0159932	0.0971763	0.0810525	LIN28A/ZC3H12A	2
GO:0009116	nucleoside metabolic process	3/96	104/18866	0.0160588	0.0971763	0.0810525	APOBEC2/APOBEC3F/APOBEC3G	3
GO:0006415	translational termination	3/96	105/18866	0.0164713	0.0992486	0.0827809	MRPL14/MRPL21/MRPL47	3
GO:0006413	translational initiation	4/96	192/18866	0.0167123	0.100274	0.0836362	BOLL/CTIF/EIF4E3/PAIP2B	4
GO:0035886	vascular associated smooth muscle cell differentiation	2/96	39/18866	0.0168025	0.10039	0.0837326	DNMT1/PDCD4	2
GO:1905269	positive regulation of chromatin organization	3/96	106/18866	0.0168898	0.100487	0.083814	BRCA1/DNMT1/DNMT3B	3
GO:0000154	rRNA modification	2/96	40/18866	0.0176289	0.104446	0.0871158	DKC1/NSUN5	2
GO:0070317	negative regulation of G0 to G1 transition	2/96	41/18866	0.0184723	0.108986	0.0909031	BRCA1/EZH2	2
GO:0006406	mRNA export from nucleus	3/96	113/18866	0.0199855	0.11694	0.0975368	ALYREF/DDX39A/EIF4A3	3
GO:0071427	mRNA-containing ribonucleoprotein complex export from nucleus	3/96	113/18866	0.0199855	0.11694	0.0975368	ALYREF/DDX39A/EIF4A3	3
GO:0051168	nuclear export	4/96	204/18866	0.0203856	0.118686	0.0989933	ALYREF/DDX39A/EIF4A3/XPOT	4
GO:0043200	response to amino acid	3/96	114/18866	0.0204516	0.118686	0.0989933	CPEB1/CPEB3/DNMT1	3
GO:0060964	regulation of gene silencing by miRNA	3/96	116/18866	0.0214016	0.123693	0.103169	LIN28A/MAEL/ZC3H12A	3
GO:0070316	regulation of G0 to G1 transition	2/96	45/18866	0.0220116	0.126188	0.10525	BRCA1/EZH2	2
GO:0098815	modulation of excitatory postsynaptic potential	2/96	45/18866	0.0220116	0.126188	0.10525	CELF4/EIF4A3	2
GO:0014014	negative regulation of gliogenesis	2/96	46/18866	0.0229369	0.130437	0.108794	LIN28A/TERT	2
GO:0045023	G0 to G1 transition	2/96	46/18866	0.0229369	0.130437	0.108794	BRCA1/EZH2	2
GO:0007140	male meiotic nuclear division	2/96	47/18866	0.0238781	0.135246	0.112805	MAEL/MOV10L1	2
GO:0032784	regulation of DNA-templated transcription, elongation	2/96	48/18866	0.024835	0.140105	0.116858	ALYREF/EZH2	2
GO:0035196	production of miRNAs involved in gene silencing by miRNA	2/96	49/18866	0.0258073	0.145012	0.120951	LIN28A/ZC3H12A	2
GO:0045814	negative regulation of gene expression, epigenetic	3/96	126/18866	0.0265104	0.148374	0.123756	DNMT1/DNMT3B/EZH2	3
GO:0014013	regulation of gliogenesis	3/96	128/18866	0.0276038	0.153756	0.128244	EZH2/LIN28A/TERT	3
GO:0030490	maturation of SSU-rRNA	2/96	51/18866	0.0277976	0.153756	0.128244	BYSL/DCAF13	2
GO:0048255	mRNA stabilization	2/96	51/18866	0.0277976	0.153756	0.128244	BOLL/CIRBP	2
GO:1901657	glycosyl compound metabolic process	3/96	129/18866	0.0281594	0.15515	0.129407	APOBEC2/APOBEC3F/APOBEC3G	3
GO:0008033	tRNA processing	3/96	130/18866	0.0287209	0.157631	0.131477	POP7/PUS7/TRIT1	3
GO:0001101	response to acid chemical	3/96	132/18866	0.0298619	0.16326	0.136172	CPEB1/CPEB3/DNMT1	3
GO:0071333	cellular response to glucose stimulus	3/96	134/18866	0.0310266	0.168976	0.140939	ERN1/LIN28A/SIDT2	3
GO:0032543	mitochondrial translation	3/96	135/18866	0.0316178	0.171536	0.143074	MRPL14/MRPL21/MRPL47	3
GO:0071331	cellular response to hexose stimulus	3/96	136/18866	0.0322149	0.174108	0.14522	ERN1/LIN28A/SIDT2	3
GO:0071326	cellular response to monosaccharide stimulus	3/96	137/18866	0.032818	0.176693	0.147375	ERN1/LIN28A/SIDT2	3
GO:0010656	negative regulation of muscle cell apoptotic process	2/96	58/18866	0.0352255	0.188224	0.156993	DNMT1/ZC3H12A	2
GO:1902373	negative regulation of mRNA catabolic process	2/96	58/18866	0.0352255	0.188224	0.156993	BOLL/CIRBP	2
GO:0043486	histone exchange	2/96	59/18866	0.036343	0.193465	0.161365	PIWIL1/RUVBL1	2
GO:0042593	glucose homeostasis	4/96	245/18866	0.0364872	0.193505	0.161398	ERN1/LIN28A/OAS1/SIDT2	4
GO:0033500	carbohydrate homeostasis	4/96	246/18866	0.0369505	0.195231	0.162837	ERN1/LIN28A/OAS1/SIDT2	4
GO:1902808	positive regulation of cell cycle G1/S phase transition	2/96	60/18866	0.0374741	0.197261	0.164531	EZH2/TERT	2
GO:0071322	cellular response to carbohydrate stimulus	3/96	145/18866	0.0378537	0.198522	0.165582	ERN1/LIN28A/SIDT2	3
GO:1903902	positive regulation of viral life cycle	2/96	61/18866	0.0386186	0.201786	0.168305	ADARB1/IFIT1	2
GO:2000351	regulation of endothelial cell apoptotic process	2/96	62/18866	0.0397763	0.206634	0.172349	PDCD4/TERT	2
GO:2001251	negative regulation of chromosome organization	3/96	148/18866	0.0398384	0.206634	0.172349	BRCA1/DNMT1/DNMT3B	3
GO:0031056	regulation of histone modification	3/96	149/18866	0.0405115	0.209359	0.174621	BRCA1/DNMT1/DNMT3B	3
GO:0001837	epithelial to mesenchymal transition	3/96	152/18866	0.0425655	0.219173	0.182807	EZH2/PDCD4/TCOF1	3
GO:0001678	cellular glucose homeostasis	3/96	153/18866	0.0432616	0.221951	0.185124	ERN1/LIN28A/SIDT2	3
GO:2000378	negative regulation of reactive oxygen species metabolic process	2/96	66/18866	0.0445367	0.227533	0.18978	BRCA1/ZC3H12A	2
GO:0030509	BMP signaling pathway	3/96	155/18866	0.044671	0.227533	0.18978	PDCD4/RBPMS2/SMAD9	3
GO:0034401	chromatin organization involved in regulation of transcription	3/96	156/18866	0.0453842	0.230337	0.192119	DNMT1/EZH2/PABPC1L	3
GO:0042255	ribosome assembly	2/96	67/18866	0.0457583	0.230583	0.192324	BOP1/BRIX1	2
GO:1900015	regulation of cytokine production involved in inflammatory response	2/96	67/18866	0.0457583	0.230583	0.192324	PDCD4/ZC3H12A	2
GO:0072577	endothelial cell apoptotic process	2/96	68/18866	0.0469922	0.235961	0.19681	PDCD4/TERT	2
GO:0007004	telomere maintenance via telomerase	2/96	69/18866	0.0482383	0.239599	0.199844	DKC1/TERT	2
GO:0042692	muscle cell differentiation	5/96	390/18866	0.048947	0.239599	0.199844	DNMT1/EZH2/MYEF2/PDCD4/RBPMS2	5
GO:0002534	cytokine production involved in inflammatory response	2/96	70/18866	0.0494965	0.239599	0.199844	PDCD4/ZC3H12A	2
GO:0043967	histone H4 acetylation	2/96	70/18866	0.0494965	0.239599	0.199844	BRCA1/RUVBL1	2
GO:0031118	rRNA pseudouridine synthesis	1/96	10/18866	0.0497473	0.239599	0.199844	DKC1	1
GO:0034770	histone H4-K20 methylation	1/96	10/18866	0.0497473	0.239599	0.199844	BRCA1	1
GO:0045988	negative regulation of striated muscle contraction	1/96	10/18866	0.0497473	0.239599	0.199844	ZC3H12A	1
GO:0070314	G1 to G0 transition	1/96	10/18866	0.0497473	0.239599	0.199844	EZH2	1
GO:1902415	regulation of mRNA binding	1/96	10/18866	0.0497473	0.239599	0.199844	EIF4A3	1
GO:1904851	positive regulation of establishment of protein localization to telomere	1/96	10/18866	0.0497473	0.239599	0.199844	DKC1	1
GO:1990416	cellular response to brain-derived neurotrophic factor stimulus	1/96	10/18866	0.0497473	0.239599	0.199844	EIF4A3	1
GO:2000320	negative regulation of T-helper 17 cell differentiation	1/96	10/18866	0.0497473	0.239599	0.199844	ZC3H12A	1

## Sheet: CC
ID	Description	GeneRatio	BgRatio	pvalue	p.adjust	qvalue	geneID	Count
GO:0036464	cytoplasmic ribonucleoprotein granule	19/100	233/19559	7.48021e-18	1.21927e-15	9.05499e-16	APOBEC3F/APOBEC3G/CIRBP/CPEB1/HENMT1/LIN28A/MAEL/MEX3A/MEX3B/MOV10L1/NANOS2/PABPC1L/PABPC5/PIWIL1/RBPMS/SNRPG/TDRD5/ZC3H12A/ZC3H12B	19
GO:0035770	ribonucleoprotein granule	19/100	243/19559	1.64903e-17	1.34396e-15	9.98095e-16	APOBEC3F/APOBEC3G/CIRBP/CPEB1/HENMT1/LIN28A/MAEL/MEX3A/MEX3B/MOV10L1/NANOS2/PABPC1L/PABPC5/PIWIL1/RBPMS/SNRPG/TDRD5/ZC3H12A/ZC3H12B	19
GO:0043186	P granule	6/100	20/19559	5.61262e-10	2.12588e-08	1.57879e-08	HENMT1/MAEL/MOV10L1/PIWIL1/SNRPG/TDRD5	6
GO:0060293	germ plasm	6/100	20/19559	5.61262e-10	2.12588e-08	1.57879e-08	HENMT1/MAEL/MOV10L1/PIWIL1/SNRPG/TDRD5	6
GO:0000932	P-body	9/100	88/19559	6.76953e-10	2.12588e-08	1.57879e-08	APOBEC3F/APOBEC3G/CPEB1/LIN28A/MEX3A/MEX3B/NANOS2/RBPMS/ZC3H12A	9
GO:0045495	pole plasm	6/100	21/19559	7.82531e-10	2.12588e-08	1.57879e-08	HENMT1/MAEL/MOV10L1/PIWIL1/SNRPG/TDRD5	6
GO:0005687	U4 snRNP	5/100	13/19559	3.93442e-09	9.16157e-08	6.80388e-08	SNRPB/SNRPD1/SNRPF/SNRPG/SNRPN	5
GO:0005681	spliceosomal complex	10/100	192/19559	5.29086e-08	1.07801e-06	8.0059e-07	ALYREF/CIRBP/EIF4A3/MYEF2/SNRPB/SNRPD1/SNRPF/SNRPG/SNRPN/TTF2	10
GO:0034709	methylosome	4/100	12/19559	3.08545e-07	5.03351e-06	3.73816e-06	SNRPB/SNRPD1/SNRPF/SNRPG	4
GO:0071013	catalytic step 2 spliceosome	7/100	87/19559	3.08804e-07	5.03351e-06	3.73816e-06	ALYREF/EIF4A3/SNRPB/SNRPD1/SNRPF/SNRPG/SNRPN	7
GO:0005685	U1 snRNP	5/100	37/19559	1.2091e-06	1.79166e-05	1.33059e-05	SNRPB/SNRPD1/SNRPF/SNRPG/SNRPN	5
GO:0034719	SMN-Sm protein complex	4/100	19/19559	2.35045e-06	3.19269e-05	2.37106e-05	SNRPB/SNRPD1/SNRPF/SNRPG	4
GO:0046540	U4/U6 x U5 tri-snRNP complex	5/100	43/19559	2.60603e-06	3.26756e-05	2.42666e-05	SNRPB/SNRPD1/SNRPF/SNRPG/SNRPN	5
GO:0097526	spliceosomal tri-snRNP complex	5/100	44/19559	2.92826e-06	3.40933e-05	2.53196e-05	SNRPB/SNRPD1/SNRPF/SNRPG/SNRPN	5
GO:0005682	U5 snRNP	4/100	22/19559	4.38394e-06	4.76388e-05	3.53791e-05	SNRPB/SNRPD1/SNRPG/SNRPN	4
GO:0005686	U2 snRNP	4/100	24/19559	6.31843e-06	6.4369e-05	4.78039e-05	SNRPB/SNRPD1/SNRPG/SNRPN	4
GO:0005684	U2-type spliceosomal complex	6/100	93/19559	8.17063e-06	7.83419e-05	5.81809e-05	EIF4A3/SNRPB/SNRPD1/SNRPF/SNRPG/SNRPN	6
GO:0005689	U12-type spliceosomal complex	4/100	29/19559	1.38484e-05	0.000125405	9.31326e-05	SNRPB/SNRPD1/SNRPF/SNRPG	4
GO:0071007	U2-type catalytic step 2 spliceosome	4/100	30/19559	1.59164e-05	0.000133825	9.93859e-05	SNRPB/SNRPD1/SNRPF/SNRPG	4
GO:0034708	methyltransferase complex	6/100	105/19559	1.64203e-05	0.000133825	9.93859e-05	EZH2/RUVBL1/SNRPB/SNRPD1/SNRPF/SNRPG	6
GO:0033391	chromatoid body	3/100	13/19559	3.57341e-05	0.000277365	0.000205986	MAEL/PIWIL1/TDRD5	3
GO:0010494	cytoplasmic stress granule	5/100	74/19559	3.84767e-05	0.000285077	0.000211714	CIRBP/LIN28A/PABPC1L/PABPC5/RBPMS	5
GO:0071004	U2-type prespliceosome	3/100	17/19559	8.3708e-05	0.000568517	0.000422211	SNRPB/SNRPG/SNRPN	3
GO:0071010	prespliceosome	3/100	17/19559	8.3708e-05	0.000568517	0.000422211	SNRPB/SNRPG/SNRPN	3
GO:0071005	U2-type precatalytic spliceosome	4/100	50/19559	0.000123674	0.000806357	0.000598844	SNRPB/SNRPD1/SNRPF/SNRPG	4
GO:0097525	spliceosomal snRNP complex	5/100	96/19559	0.000133606	0.000837604	0.00062205	SNRPB/SNRPD1/SNRPF/SNRPG/SNRPN	5
GO:0071011	precatalytic spliceosome	4/100	53/19559	0.000155417	0.000938256	0.0006968	SNRPB/SNRPD1/SNRPF/SNRPG	4
GO:0005697	telomerase holoenzyme complex	3/100	21/19559	0.000161308	0.000939044	0.000697385	DKC1/SNRPB/TERT	3
GO:0030532	small nuclear ribonucleoprotein complex	5/100	102/19559	0.000177713	0.000998871	0.000741816	SNRPB/SNRPD1/SNRPF/SNRPG/SNRPN	5
GO:0120114	Sm-like protein family complex	5/100	114/19559	0.000298457	0.00162162	0.0012043	SNRPB/SNRPD1/SNRPF/SNRPG/SNRPN	5
GO:0005732	small nucleolar ribonucleoprotein complex	3/100	30/19559	0.000476245	0.00250413	0.0018597	DKC1/POP7/SNRPF	3
GO:1990124	messenger ribonucleoprotein complex	2/100	10/19559	0.00113388	0.00577569	0.00428934	CPEB1/CPEB3	2
GO:0015934	large ribosomal subunit	4/100	116/19559	0.00297347	0.0144667	0.0107437	MRPL14/MRPL21/MRPL47/RPL39L	4
GO:0000315	organellar large ribosomal subunit	3/100	57/19559	0.00310634	0.0144667	0.0107437	MRPL14/MRPL21/MRPL47	3
GO:0005762	mitochondrial large ribosomal subunit	3/100	57/19559	0.00310634	0.0144667	0.0107437	MRPL14/MRPL21/MRPL47	3
GO:0035145	exon-exon junction complex	2/100	20/19559	0.00463067	0.0209667	0.015571	ALYREF/EIF4A3	2
GO:0042575	DNA polymerase complex	2/100	22/19559	0.00559264	0.0246378	0.0182974	PRIM1/TERT	2
GO:0030684	preribosome	3/100	78/19559	0.00747658	0.0320706	0.0238174	BOP1/BYSL/DCAF13	3
GO:0000313	organellar ribosome	3/100	87/19559	0.0100792	0.0410726	0.0305027	MRPL14/MRPL21/MRPL47	3
GO:0005761	mitochondrial ribosome	3/100	87/19559	0.0100792	0.0410726	0.0305027	MRPL14/MRPL21/MRPL47	3
GO:0005759	mitochondrial matrix	7/100	473/19559	0.0107674	0.042407	0.0314937	AUH/MRPL14/MRPL21/MRPL47/PABPC5/TERT/TRIT1	7
GO:1902555	endoribonuclease complex	2/100	31/19559	0.010927	0.042407	0.0314937	ERN1/POP7	2
GO:0005840	ribosome	5/100	270/19559	0.0125633	0.0476236	0.0353678	MRPL14/MRPL21/MRPL47/RPL22L1/RPL39L	5
GO:1905348	endonuclease complex	2/100	37/19559	0.0153429	0.0564307	0.0419085	ERN1/POP7	2
GO:0044391	ribosomal subunit	4/100	187/19559	0.015579	0.0564307	0.0419085	MRPL14/MRPL21/MRPL47/RPL39L	4
GO:0008023	transcription elongation factor complex	2/100	56/19559	0.0333284	0.118098	0.0877063	AFF3/TTF2	2
GO:0030681	multimeric ribonuclease P complex	1/100	10/19559	0.0499782	0.168522	0.125154	POP7	1
GO:0072588	box H/ACA RNP complex	1/100	10/19559	0.0499782	0.168522	0.125154	DKC1	1

## Sheet: MF
ID	Description	GeneRatio	BgRatio	pvalue	p.adjust	qvalue	geneID	Count
GO:0140098	catalytic activity, acting on RNA	20/101	390/18352	3.01293e-14	5.48354e-12	4.02782e-12	AZGP1/DDX39A/EIF4A3/ENDOU/ERN1/EXO1/HENMT1/MOV10L1/NSUN5/PIWIL1/POP7/PRIM1/RNASE1/RNASE2/RNASE4/RNASEH2A/TERT/TRIT1/ZC3H12A/ZC3H12B	20
GO:0004521	endoribonuclease activity	11/101	70/18352	1.32685e-13	1.20743e-11	8.86893e-12	ENDOU/ERN1/EXO1/PIWIL1/POP7/RNASE1/RNASE2/RNASE4/RNASEH2A/ZC3H12A/ZC3H12B	11
GO:0003730	mRNA 3'-UTR binding	12/101	117/18352	1.87706e-12	9.46482e-11	6.95218e-11	AUH/BOLL/CIRBP/CPEB1/CPEB3/IGF2BP2/IGF2BP3/NOVA1/PABPC1L/PABPC5/SECISBP2L/ZC3H12A	12
GO:0004540	ribonuclease activity	12/101	118/18352	2.08018e-12	9.46482e-11	6.95218e-11	AZGP1/ENDOU/ERN1/EXO1/PIWIL1/POP7/RNASE1/RNASE2/RNASE4/RNASEH2A/ZC3H12A/ZC3H12B	12
GO:0004519	endonuclease activity	11/101	127/18352	1.05443e-10	3.83813e-09	2.81922e-09	ENDOU/ERN1/EXO1/PIWIL1/POP7/RNASE1/RNASE2/RNASE4/RNASEH2A/ZC3H12A/ZC3H12B	11
GO:0043021	ribonucleoprotein complex binding	11/101	133/18352	1.74079e-10	5.28039e-09	3.8786e-09	BOP1/CPEB1/CPEB3/EIF4A3/EZH2/LIN28A/PIWIL1/SECISBP2L/SNRPB/SNRPD1/ZC3H12A	11
GO:0045182	translation regulator activity	11/101	139/18352	2.80507e-10	7.29318e-09	5.35705e-09	BOLL/CELF4/CIRBP/CPEB1/CPEB3/CTIF/EIF4A3/EIF4E3/IGF2BP2/IGF2BP3/PAIP2B	11
GO:0004518	nuclease activity	12/101	210/18352	1.79602e-09	4.08595e-08	3.00125e-08	AZGP1/ENDOU/ERN1/EXO1/PIWIL1/POP7/RNASE1/RNASE2/RNASE4/RNASEH2A/ZC3H12A/ZC3H12B	12
GO:0008143	poly(A) binding	5/101	23/18352	1.42105e-07	2.87367e-06	2.11079e-06	EIF4A3/KHDRBS2/PABPC1L/PABPC5/RBPMS	5
GO:0030371	translation repressor activity	5/101	26/18352	2.74186e-07	4.99018e-06	3.66543e-06	CELF4/CIRBP/CPEB1/CPEB3/PAIP2B	5
GO:0070717	poly-purine tract binding	5/101	29/18352	4.88562e-07	8.08348e-06	5.93755e-06	EIF4A3/KHDRBS2/PABPC1L/PABPC5/RBPMS	5
GO:0000900	translation repressor activity, mRNA regulatory element binding	4/101	16/18352	1.49483e-06	2.26715e-05	1.66529e-05	CELF4/CPEB1/CPEB3/PAIP2B	4
GO:0090079	translation regulator activity, nucleic acid binding	7/101	109/18352	2.33362e-06	3.26707e-05	2.39976e-05	BOLL/CELF4/CPEB1/CPEB3/CTIF/EIF4E3/PAIP2B	7
GO:0003727	single-stranded RNA binding	6/101	90/18352	1.02504e-05	0.000133256	9.78802e-05	EIF4A3/KHDRBS2/PABPC1L/PABPC5/PIWIL1/RBPMS	6
GO:0019239	deaminase activity	4/101	32/18352	2.76035e-05	0.000334923	0.00024601	ADARB1/APOBEC2/APOBEC3F/APOBEC3G	4
GO:0004126	cytidine deaminase activity	3/101	12/18352	3.43341e-05	0.000390551	0.000286871	APOBEC2/APOBEC3F/APOBEC3G	3
GO:0016814	hydrolase activity, acting on carbon-nitrogen (but not peptide) bonds, in cyclic amidines	4/101	35/18352	3.96866e-05	0.00042488	0.000312087	ADARB1/APOBEC2/APOBEC3F/APOBEC3G	4
GO:0003725	double-stranded RNA binding	5/101	76/18352	6.19433e-05	0.000626316	0.000460047	ADARB1/OAS1/OAS2/OAS3/SIDT2	5
GO:0016779	nucleotidyltransferase activity	6/101	133/18352	9.33255e-05	0.00089396	0.000656639	DKC1/OAS1/OAS2/OAS3/PRIM1/TERT	6
GO:0016894	endonuclease activity, active with either ribo- or deoxyribonucleic acids and producing 3'-phosphomonoesters	3/101	18/18352	0.000124326	0.00107749	0.000791449	RNASE1/RNASE2/RNASE4	3
GO:0035613	RNA stem-loop binding	3/101	18/18352	0.000124326	0.00107749	0.000791449	CPEB3/EIF4A3/ZC3H12A	3
GO:0070034	telomerase RNA binding	3/101	22/18352	0.000230912	0.00191027	0.00140315	DKC1/SNRPB/TERT	3
GO:0008266	poly(U) RNA binding	3/101	26/18352	0.000383671	0.0029095	0.00213711	KHDRBS2/PABPC1L/PABPC5	3
GO:0035925	mRNA 3'-UTR AU-rich region binding	3/101	26/18352	0.000383671	0.0029095	0.00213711	CPEB1/CPEB3/ZC3H12A	3
GO:0017091	AU-rich element binding	3/101	27/18352	0.00042991	0.00312974	0.00229889	CPEB1/CPEB3/ZC3H12A	3
GO:0008187	poly-pyrimidine tract binding	3/101	29/18352	0.000532787	0.00372951	0.00273943	KHDRBS2/PABPC1L/PABPC5	3
GO:0070566	adenylyltransferase activity	3/101	31/18352	0.000650203	0.00438285	0.00321933	OAS1/OAS2/OAS3	3
GO:0016891	endoribonuclease activity, producing 5'-phosphomonoesters	3/101	35/18352	0.00093176	0.00605644	0.00444863	EXO1/POP7/RNASEH2A	3
GO:0140097	catalytic activity, acting on DNA	6/101	209/18352	0.00104825	0.00657869	0.00483224	DKC1/DNMT1/DNMT3B/EXO1/RUVBL1/TERT	6
GO:0004523	RNA-DNA hybrid ribonuclease activity	2/101	11/18352	0.00159691	0.00968792	0.00711606	EXO1/RNASEH2A	2
GO:0003964	RNA-directed DNA polymerase activity	2/101	12/18352	0.00190943	0.0107065	0.00786426	DKC1/TERT	2
GO:0004386	helicase activity	5/101	160/18352	0.00191237	0.0107065	0.00786426	DDX39A/EIF4A3/MOV10L1/RUVBL1/TTF2	5
GO:0061980	regulatory RNA binding	3/101	45/18352	0.0019413	0.0107065	0.00786426	LIN28A/PIWIL1/ZC3H12A	3
GO:0009982	pseudouridine synthase activity	2/101	13/18352	0.00224851	0.0120361	0.00884089	DKC1/PUS7	2
GO:0016893	endonuclease activity, active with either ribo- or deoxyribonucleic acids and producing 5'-phosphomonoesters	3/101	48/18352	0.00233818	0.0121585	0.00893079	EXO1/POP7/RNASEH2A	3
GO:0008494	translation activator activity	2/101	14/18352	0.00261387	0.0132146	0.00970648	BOLL/CTIF	2
GO:0043022	ribosome binding	3/101	57/18352	0.00381678	0.0187744	0.0137903	CPEB1/CPEB3/ZC3H12A	3
GO:0016810	hydrolase activity, acting on carbon-nitrogen (but not peptide) bonds	4/101	121/18352	0.00448911	0.0215005	0.0157927	ADARB1/APOBEC2/APOBEC3F/APOBEC3G	4
GO:0003735	structural constituent of ribosome	5/101	202/18352	0.00518843	0.0242127	0.0177849	MRPL14/MRPL21/MRPL47/RPL22L1/RPL39L	5
GO:0036002	pre-mRNA binding	3/101	65/18352	0.0055201	0.0251165	0.0184488	CELF2/CELF4/CELF5	3
GO:0022884	macromolecule transmembrane transporter activity	2/101	22/18352	0.00644787	0.0286222	0.0210239	AZGP1/SIDT2	2
GO:0008168	methyltransferase activity	5/101	218/18352	0.00711831	0.030846	0.0226573	DNMT1/DNMT3B/EZH2/HENMT1/NSUN5	5
GO:0016741	transferase activity, transferring one-carbon groups	5/101	229/18352	0.00870554	0.0353832	0.02599	DNMT1/DNMT3B/EZH2/HENMT1/NSUN5	5
GO:0003724	RNA helicase activity	3/101	77/18352	0.00881643	0.0353832	0.02599	DDX39A/EIF4A3/MOV10L1	3
GO:0016866	intramolecular transferase activity	2/101	26/18352	0.00894301	0.0353832	0.02599	DKC1/PUS7	2
GO:0048027	mRNA 5'-UTR binding	2/101	26/18352	0.00894301	0.0353832	0.02599	IGF2BP2/IGF2BP3	2
GO:0008135	translation factor activity, RNA binding	3/101	84/18352	0.0111717	0.0432605	0.0317761	CPEB1/CPEB3/EIF4E3	3
GO:0008757	S-adenosylmethionine-dependent methyltransferase activity	4/101	160/18352	0.0118162	0.044803	0.0329091	DNMT1/DNMT3B/EZH2/NSUN5	4
GO:0030515	snoRNA binding	2/101	32/18352	0.0133597	0.0496217	0.0364486	BYSL/DKC1	2
GO:0035198	miRNA binding	2/101	33/18352	0.0141711	0.0515828	0.0378891	LIN28A/ZC3H12A	2
GO:0034061	DNA polymerase activity	2/101	36/18352	0.0167293	0.0597007	0.0438519	DKC1/TERT	2
GO:0043531	ADP binding	2/101	38/18352	0.0185357	0.0648749	0.0476525	ERN1/RUVBL1	2
GO:0034062	5'-3' RNA polymerase activity	2/101	44/18352	0.0244178	0.0822971	0.0604495	PRIM1/TERT	2
GO:0097747	RNA polymerase activity	2/101	44/18352	0.0244178	0.0822971	0.0604495	PRIM1/TERT	2
GO:1990841	promoter-specific chromatin binding	2/101	58/18352	0.0406095	0.13438	0.0987063	DNMT1/EZH2	2
